# Supplementary material for: Role of distinct fibroblast lineages and immune cells in dermal repair following UV radiation-induced tissue damage
Source: eLife. 2021 Dec 23;10:e71052. doi: 10.7554/eLife.71052 (PMC8747514; doi:10.7554/eLife.71052)
Supplement: Figure 1—figure supplement 2—source data 1. — Files include the analysis protocol files of P2 and P21 mouse skin single-cell RNA-seq datasets and GO term enrichment analysis of indicated datasets and figure panel. [file elife-71052-fig1-figsupp2-data1.zip]

Archive with 7 entries (6 files):
- Figure 1- supplementary Souce file 2/
- Figure 1- supplementary Souce file 2/Figure S2A - P2 UV analysis.pdf
- Figure 1- supplementary Souce file 2/Figure S2B - GO enrichment analysis P2 mouse dermis.xlsx
- Figure 1- supplementary Souce file 2/Figure S2C - P21 UV analysis.pdf
- Figure 1- supplementary Souce file 2/Figure S2D - GO enrichment analysis P21 mouse dermis.xlsx
- Figure 1- supplementary Souce file 2/Figure S2F - GO enrichment analysis human eye lid fibroblasts.xlsx
- Figure 1- supplementary Souce file 2/Figure S2G - GO enrichment analysis human upper&lower dermis.xlsx
